# Supplementary material for: A new variety of Didymocarpus (Gesneriaceae) from Guangdong, China
Source: PhytoKeys. 2019 Jul 23;128:33–8. doi: 10.3897/phytokeys.128.35446 (PMC6675924; doi:10.3897/phytokeys.128.35446)
Supplement: XML Treatment for Didymocarpus heucherifolius Handel-Mazzetti var. gamosepalus [file phytokeys.128.35446-treatment1.xml]

<!DOCTYPE tp:taxon-treatment
  PUBLIC "-//TaxonX//DTD Taxonomic Treatment Publishing DTD v0 20100105//EN" "tax-treatment-NSO.dtd">
<tp:taxon-treatment xmlns:tp="http://www.plazi.org/taxpub"><tp:treatment-meta><kwd-group><label>Taxon classification</label><kwd><named-content xmlns:xlink="http://www.w3.org/1999/xlink" content-type="kingdom">Plantae</named-content></kwd><kwd><named-content xmlns:xlink="http://www.w3.org/1999/xlink" content-type="order">Lamiales</named-content></kwd><kwd><named-content xmlns:xlink="http://www.w3.org/1999/xlink" content-type="family">Gesneriaceae</named-content></kwd></kwd-group><mixed-citation publication-type="journal"><person-group><name><surname>Xu</surname><given-names>Wen-Jing</given-names></name><name><surname>Qin*</surname><given-names>Wei-Hua</given-names></name><name><surname>Wang</surname><given-names>Zi-Qi</given-names></name><name><surname>Li</surname><given-names>Zhong-Lin</given-names></name><name><surname>Fu</surname><given-names>Long-Fei</given-names></name><name><surname>Hong</surname><given-names>Xin</given-names></name></person-group><article-title>A new variety of <italic><tp:taxon-name><tp:taxon-name-part taxon-name-part-type="genus" reg="Didymocarpus">Didymocarpus</tp:taxon-name-part></tp:taxon-name></italic> (<tp:taxon-name><tp:taxon-name-part taxon-name-part-type="family">Gesneriaceae</tp:taxon-name-part></tp:taxon-name>) from Guangdong, China</article-title><source>PhytoKeys</source><day>23</day><month>7</month><year>2019</year><volume>128</volume><fpage>33</fpage><lpage>38</lpage><pub-id pub-id-type="doi">10.3897/phytokeys.128.35446</pub-id></mixed-citation></tp:treatment-meta><tp:nomenclature><tp:taxon-name>
            <object-id xmlns:xlink="http://www.w3.org/1999/xlink" content-type="arpha" xlink:type="simple">cda51327-0998-458a-8763-8c810d458f11</object-id>
            <tp:taxon-name-part taxon-name-part-type="genus" reg="Didymocarpus">Didymocarpus</tp:taxon-name-part>
            <tp:taxon-name-part taxon-name-part-type="species" reg="heucherifolius">heucherifolius</tp:taxon-name-part>
            <tp:taxon-name-part taxon-name-part-type="authority">Handel-Mazzetti</tp:taxon-name-part>
            <tp:taxon-name-part taxon-name-part-type="infraspecific-rank">var.</tp:taxon-name-part>
            <tp:taxon-name-part taxon-name-part-type="variety" reg="gamosepalus">gamosepalus</tp:taxon-name-part>
            <object-id xmlns:xlink="http://www.w3.org/1999/xlink" content-type="ipni" xlink:type="simple">urn:lsid:ipni.org:names:77200427-1</object-id>
          </tp:taxon-name><tp:taxon-authority>X.Hong &amp; F.Wen</tp:taxon-authority><tp:taxon-status xmlns:xlink="http://www.w3.org/1999/xlink" xlink:type="simple">sp. nov.</tp:taxon-status><xref ref-type="fig" rid="F1">Fig. 1</xref></tp:nomenclature><tp:treatment-sec sec-type="diagnosis" id="SECID0EYGAC"><title>Diagnosis.</title><p><tp:taxon-name><tp:taxon-name-part taxon-name-part-type="genus" reg="Didymocarpus">Didymocarpus</tp:taxon-name-part><tp:taxon-name-part taxon-name-part-type="species" reg="heucherifolius">heucherifolius</tp:taxon-name-part><tp:taxon-name-part taxon-name-part-type="infraspecific-rank">var.</tp:taxon-name-part><tp:taxon-name-part taxon-name-part-type="variety" reg="gamosepalus">gamosepalus</tp:taxon-name-part></tp:taxon-name> can be distinguished from <tp:taxon-name><tp:taxon-name-part taxon-name-part-type="genus" reg="Didymocarpus">D.</tp:taxon-name-part><tp:taxon-name-part taxon-name-part-type="species" reg="heucherifolius">heucherifolius</tp:taxon-name-part><tp:taxon-name-part taxon-name-part-type="infraspecific-rank">var.</tp:taxon-name-part><tp:taxon-name-part taxon-name-part-type="variety" reg="heucherifolius">heucherifolius</tp:taxon-name-part></tp:taxon-name> by its calyx base connate, 5-lobed from middle to above middle, glabrous corolla ca. 5 cm long, stamens 2.3 cm from the base, staminodes 1.4–1.8 cm from the base and 3.6–4.3 cm pistil. It also can be distinguished from <italic><tp:taxon-name><tp:taxon-name-part taxon-name-part-type="genus" reg="Didymocarpus">D.</tp:taxon-name-part><tp:taxon-name-part taxon-name-part-type="species" reg="heucherifolius">heucherifolius</tp:taxon-name-part><tp:taxon-name-part taxon-name-part-type="infraspecific-rank">var.</tp:taxon-name-part><tp:taxon-name-part taxon-name-part-type="variety" reg="yinzhengii">yinzhengii</tp:taxon-name-part></tp:taxon-name></italic> by its calyx base connate, 5-lobed from middle to above middle, stamens 2.3 cm from the base, staminodes 1, pistil 3.6–4.3 cm.</p></tp:treatment-sec><tp:treatment-sec sec-type="material" id="SECID0EMIAC"><title>Type.</title><p>CHINA. Guangxi Province, cultivated in the nursery of Gesneriad Conservation Center of China (<abbrev xmlns:xlink="http://www.w3.org/1999/xlink" content-type="institution" xlink:title="Gesneriad Conservation Center of China" id="ABBRID0ESIAC" xlink:type="simple">GCCC</abbrev>), introduced from north of Guangdong Province: Pingyuan County, Meizhou City, growing in rocky crevices at the foot of a calcareous sedimentary rocky hill. 22 February 2019, flowering, <italic>WF20190222-05</italic> (holotype: IBK; isotype: AHU)</p><!--PageBreak --><!--PageBreak --></tp:treatment-sec><tp:treatment-sec sec-type="description" id="SECID0E2IAC"><title>Description.</title><p>Acaulescent perennial herb. Rhizome horizontal, 3–4 cm long, up to 1.5 cm thick, roots fibrous. Leaves 4–8 basal, clustered at the apex of the rhizome; clearly whorled, orbicular-ovate to triangular, 3–9 × 3.5–11 cm, papery, base cordate, apex rounded, margin irregularly triangular denticulate, upper surface densely covered with eglandular short hairs and sparse long hairs, lower surface sparsely covered with short and long hairs confined to the veins; basal veins 4 or 5, lateral veins 3–4 on each side of midrib, palmate; petioles terete, 2–9.5 cm long, densely covered with fuscous hairs. Cymes 1–4, axillary, 4 to many flowered; peduncle 10–18 cm long, densely covered with brown villous, pedicel 1–2.5 cm long, with same indumentum as on the peduncle. Bracts 2, opposite, subulate to subulate-triangular, ca. 6 mm long, adaxially glabrous, abaxially puberulent, margin sparsely denticulate, densely ciliary villous; bracteoles 2, opposite, subulate, 2–3 mm long, indumentum same as bracts. Calyx actinomorphic, 6–6.5 mm long, shallowly 5-lobed to about two-thirds of the calyx length from the base, lobes equal, ca. 2 × 1.5 mm, apices obtuse, margin sparsely denticulate, inside glabrous, outside white puberulent. Corolla zygomorphic, up to 5 cm; glabrous both inside and outside, pink to magenta, inside with two brightly yellow strips at throat. Tube funnel-shaped to tubular, 1.8–2.2 cm long, inflated in the middle, orifice 1–1.5 cm in diameter, base constricted; limb distinctly 2-lipped, adaxial lip 2-lobed to near middle, ca. 0.6–0.8 × 1.6 cm, obliquely triangular, abaxial lip 3-lobed to base, lobes rounded or oblong, ca. 1.1 × 1.1 cm, more or less equal. Stamens 2, adnate to corolla ca. 2.3 cm above the corolla base; filaments 8–10 mm long, straight, swollen at middle, white, glabrous with glandules on the surface; anthers ca. 2 mm long, white bearded. Staminodes 3, adnate to 1.4–1.8 cm above base of corolla tube, 0.3–0.5 mm long, white, glabrous. Disc annular, ca. 1 mm high. Pistil 3.6–4.3 cm long, densely puberulent; ovary white, ca. 3.3–4 cm long, cylindrical, puberulent; style ca. 3 mm long; stigma 1, terminal, depressed-globose, centrally sunken, undivided, translucent. Capsule purplish-red when young, linear-cylindrical, puberulent, up to 9 cm.</p><fig id="F1" position="float" orientation="portrait"><object-id xmlns:xlink="http://www.w3.org/1999/xlink" content-type="doi" xlink:type="simple">10.3897/phytokeys.128.35446.figure1</object-id><object-id xmlns:xlink="http://www.w3.org/1999/xlink" content-type="arpha" xlink:type="simple">06ce4fb3-3799-4cb1-8ff8-7e91a66e3f8e</object-id><label>Figure 1.</label><caption><p><tp:taxon-name><tp:taxon-name-part taxon-name-part-type="genus" reg="Didymocarpus">Didymocarpus</tp:taxon-name-part><tp:taxon-name-part taxon-name-part-type="species" reg="heucherifolius">heucherifolius</tp:taxon-name-part><tp:taxon-name-part taxon-name-part-type="infraspecific-rank">var.</tp:taxon-name-part><tp:taxon-name-part taxon-name-part-type="variety" reg="gamosepalus">gamosepalus</tp:taxon-name-part></tp:taxon-name><bold>A</bold> habit <bold>B</bold> habitat, showing Danxia landscape <bold>C</bold> cyme with flowers <bold>D</bold> corolla, showing outside glabrous <bold>E</bold> bracts and bracteoles <bold>F</bold> calyx, showing base of calyx connate <bold>G</bold> opened corolla, showing staminodes <bold>H</bold> pistil <bold>I</bold> stigma <bold>J</bold> stamens.</p></caption><graphic xmlns:xlink="http://www.w3.org/1999/xlink" xlink:href="phytokeys-128-033-g001.jpg" position="float" orientation="portrait" xlink:type="simple" id="oo_319442.jpg"><uri content-type="original_file" xlink:type="simple">https://binary.pensoft.net/fig/319442</uri></graphic></fig></tp:treatment-sec><tp:treatment-sec sec-type="etymology" id="SECID0ESKAC"><title>Etymology.</title><p>The specific epithet is derived from calyx 5-lobed from middle to above middle.</p></tp:treatment-sec><tp:treatment-sec sec-type="Vernacular name" id="SECID0EXKAC"><title>Vernacular name.</title><p>Hé è Mín Gàn Cháng Shùo Jù Tái (Chinese pronunciation); 合萼闽赣长蒴苣苔 (Chinese name).</p></tp:treatment-sec><tp:treatment-sec sec-type="distribution" id="SECID0E3KAC"><title>Distribution and habitat.</title><p>The new variety has so far been found only in the type locality, near Pingyuan County, Meizhou City, Guangdong Province. The landform of the type locality is Danxia landform, which is formed from red-coloured sandstones and conglomerates deposited by sedimentation from lakes and streams from mainly the Cretaceous age. The new variety is locally abundant and grows on moist and shaded rocky faces on the cliff in subtropical evergreen seasonal rain forest. The average temperature of Pingyuan County is about 21.7 °C and the average annual precipitation is over 1 600 mm. Flowering is from February to March.</p></tp:treatment-sec><tp:treatment-sec sec-type="notes" id="SECID0EBLAC"><title>Notes.</title><p><tp:taxon-name><tp:taxon-name-part taxon-name-part-type="genus" reg="Didymocarpus">Didymocarpus</tp:taxon-name-part><tp:taxon-name-part taxon-name-part-type="species" reg="heucherifolius">heucherifolius</tp:taxon-name-part><tp:taxon-name-part taxon-name-part-type="infraspecific-rank">var.</tp:taxon-name-part><tp:taxon-name-part taxon-name-part-type="variety" reg="gamosepalus">gamosepalus</tp:taxon-name-part></tp:taxon-name> and the type variety, <tp:taxon-name><tp:taxon-name-part taxon-name-part-type="genus" reg="Didymocarpus">D.</tp:taxon-name-part><tp:taxon-name-part taxon-name-part-type="species" reg="heucherifolius">heucherifolius</tp:taxon-name-part><tp:taxon-name-part taxon-name-part-type="infraspecific-rank">var.</tp:taxon-name-part><tp:taxon-name-part taxon-name-part-type="variety" reg="heucherifolius">heucherifolius</tp:taxon-name-part></tp:taxon-name>, share a number of similar vegetative characters, but the new variety differs from the latter in several morphological features, such as larger flowers and glabrous corolla, calyx base connate, 5-lobed from middle to above middle. A <!--PageBreak -->detailed comparison of the diagnostic characters between <tp:taxon-name><tp:taxon-name-part taxon-name-part-type="genus" reg="Didymocarpus">Didymocarpus</tp:taxon-name-part><tp:taxon-name-part taxon-name-part-type="species" reg="heucherifolius">heucherifolius</tp:taxon-name-part><tp:taxon-name-part taxon-name-part-type="infraspecific-rank">var.</tp:taxon-name-part><tp:taxon-name-part taxon-name-part-type="variety" reg="gamosepalus">gamosepalus</tp:taxon-name-part></tp:taxon-name> and other variety of <italic><tp:taxon-name><tp:taxon-name-part taxon-name-part-type="genus" reg="Didymocarpus">D.</tp:taxon-name-part><tp:taxon-name-part taxon-name-part-type="species" reg="heucherifolius">heucherifolius</tp:taxon-name-part></tp:taxon-name></italic> is shown in Table <xref ref-type="table" rid="T1">1</xref>.</p><p>There are nine species and two varieties in <tp:taxon-name><tp:taxon-name-part taxon-name-part-type="genus" reg="Didymocarpus">Didymocarpus</tp:taxon-name-part><tp:taxon-name-part taxon-name-part-type="infraspecific-rank">Section</tp:taxon-name-part><tp:taxon-name-part taxon-name-part-type="section" reg="Heteroboea">Heteroboea</tp:taxon-name-part></tp:taxon-name>, including an unpublished new species: <italic><tp:taxon-name><tp:taxon-name-part taxon-name-part-type="genus" reg="Didymocarpus">D.</tp:taxon-name-part><tp:taxon-name-part taxon-name-part-type="species" reg="lobulatus">lobulatus</tp:taxon-name-part></tp:taxon-name></italic> sp. nov. These species are mostly distributed in Eastern China, of which, more than 50% are distributed in the Zhejiang province (shown in Figure <xref ref-type="fig" rid="F2">2</xref>). The northernmost species is the <italic><tp:taxon-name><tp:taxon-name-part taxon-name-part-type="genus" reg="Didymocarpus">D.</tp:taxon-name-part><tp:taxon-name-part taxon-name-part-type="species" reg="heucherifolius">heucherifolius</tp:taxon-name-part></tp:taxon-name></italic> in Linan County, Hangzhou City, Zhejiang Province, while <tp:taxon-name><tp:taxon-name-part taxon-name-part-type="genus" reg="Didymocarpus">D.</tp:taxon-name-part><tp:taxon-name-part taxon-name-part-type="species" reg="heucherifolius">heucherifolius</tp:taxon-name-part><tp:taxon-name-part taxon-name-part-type="infraspecific-rank">var.</tp:taxon-name-part><tp:taxon-name-part taxon-name-part-type="variety" reg="gamosepalus">gamosepalus</tp:taxon-name-part></tp:taxon-name> is the southernmost species. <italic><tp:taxon-name><tp:taxon-name-part taxon-name-part-type="genus" reg="Didymocarpus">D.</tp:taxon-name-part><tp:taxon-name-part taxon-name-part-type="species" reg="heucherifolius">heucherifolius</tp:taxon-name-part></tp:taxon-name></italic> is the most widespread species, which can be found in Danxia, Karst limestone and Granite landscapes. As shown in Figure <xref ref-type="fig" rid="F2">2</xref>, nine localities are Karst landscape (the green points) and nine localities are Danxia landscape (the red points). The majority of Section <tp:taxon-name><tp:taxon-name-part taxon-name-part-type="genus" reg="Didymocarpus"/><tp:taxon-name-part taxon-name-part-type="section" reg="Heteroboea">Heteroboea</tp:taxon-name-part></tp:taxon-name> species (four species and two varieties) were reported on Danxia landscape.</p><!--PageBreak --><table-wrap id="T1" position="float" orientation="portrait"><label>Table 1.</label><caption><p>Comparison of the diagnostic characters of <tp:taxon-name><tp:taxon-name-part taxon-name-part-type="genus" reg="Didymocarpus">Didymocarpus</tp:taxon-name-part><tp:taxon-name-part taxon-name-part-type="species" reg="heucherifolius">heucherifolius</tp:taxon-name-part><tp:taxon-name-part taxon-name-part-type="infraspecific-rank">var.</tp:taxon-name-part><tp:taxon-name-part taxon-name-part-type="variety" reg="gamosepalus">gamosepalus</tp:taxon-name-part></tp:taxon-name> and other variety of <italic><tp:taxon-name><tp:taxon-name-part taxon-name-part-type="genus" reg="Didymocarpus">D.</tp:taxon-name-part><tp:taxon-name-part taxon-name-part-type="species" reg="heucherifolius">heucherifolius</tp:taxon-name-part></tp:taxon-name></italic>.</p></caption><table id="TID0E1LAG" rules="all"><tbody><tr><td rowspan="1" colspan="1">
                    <bold>Characters</bold>
                  </td><td rowspan="1" colspan="1">
                    <bold><tp:taxon-name>
                        <tp:taxon-name-part taxon-name-part-type="genus" reg="Didymocarpus">D.</tp:taxon-name-part>
                        <tp:taxon-name-part taxon-name-part-type="species" reg="heucherifolius">h.</tp:taxon-name-part>
                        <tp:taxon-name-part taxon-name-part-type="infraspecific-rank">var.</tp:taxon-name-part>
                        <tp:taxon-name-part taxon-name-part-type="variety" reg="heucherifolius">heucherifolius</tp:taxon-name-part>
                      </tp:taxon-name></bold>
                  </td><td rowspan="1" colspan="1">
                    <bold><italic><tp:taxon-name>
                          <tp:taxon-name-part taxon-name-part-type="genus" reg="Didymocarpus">D.</tp:taxon-name-part>
                          <tp:taxon-name-part taxon-name-part-type="species" reg="heucherifolius">h.</tp:taxon-name-part>
                          <tp:taxon-name-part taxon-name-part-type="infraspecific-rank">var.</tp:taxon-name-part>
                          <tp:taxon-name-part taxon-name-part-type="variety" reg="yinzhengii">yinzhengii</tp:taxon-name-part>
                        </tp:taxon-name></italic></bold>
                  </td><td rowspan="1" colspan="1">
                    <bold><tp:taxon-name>
                        <tp:taxon-name-part taxon-name-part-type="genus" reg="Didymocarpus">D.</tp:taxon-name-part>
                        <tp:taxon-name-part taxon-name-part-type="species" reg="heucherifolius">h.</tp:taxon-name-part>
                        <tp:taxon-name-part taxon-name-part-type="infraspecific-rank">var.</tp:taxon-name-part>
                        <tp:taxon-name-part taxon-name-part-type="variety" reg="gamosepalus">gamosepalus</tp:taxon-name-part>
                      </tp:taxon-name></bold>
                  </td></tr><tr><td rowspan="1" colspan="1">Shape of calyx</td><td rowspan="1" colspan="1">shallowly 5-lobed to the base, lobes unequal</td><td rowspan="1" colspan="1">shallowly 5-lobed to the base, lobes unequal</td><td rowspan="1" colspan="1">base connate, 5-lobed from middle to above middle, lobes equal</td></tr><tr><td rowspan="1" colspan="1">Size of corolla</td><td rowspan="1" colspan="1">2.5–3.2 cm long</td><td rowspan="1" colspan="1">up to 4 cm</td><td rowspan="1" colspan="1">ca. 5 cm long</td></tr><tr><td rowspan="1" colspan="1">Indumentum of corolla</td><td rowspan="1" colspan="1">puberulent</td><td rowspan="1" colspan="1">glabrous</td><td rowspan="1" colspan="1">glabrous</td></tr><tr><td rowspan="1" colspan="1">Stamens</td><td rowspan="1" colspan="1">1.0–1.2 cm from the base</td><td rowspan="1" colspan="1">1.0–1.2 cm from the base</td><td rowspan="1" colspan="1">2.3 cm from the base</td></tr><tr><td rowspan="1" colspan="1">Staminodes</td><td rowspan="1" colspan="1">0.6–0.8 cm from the base</td><td rowspan="1" colspan="1">absent</td><td rowspan="1" colspan="1">1.4–1.8 cm from the base</td></tr><tr><td rowspan="1" colspan="1">Pistil size</td><td rowspan="1" colspan="1">1.8–2.9 cm</td><td rowspan="1" colspan="1">up to 3 cm</td><td rowspan="1" colspan="1">3.6–4.3 cm</td></tr></tbody></table></table-wrap><fig id="F2" position="float" orientation="portrait"><object-id xmlns:xlink="http://www.w3.org/1999/xlink" content-type="doi" xlink:type="simple">10.3897/phytokeys.128.35446.figure2</object-id><object-id xmlns:xlink="http://www.w3.org/1999/xlink" content-type="arpha" xlink:type="simple">4c962ec9-f5c7-4c58-8a87-3f10b3332539</object-id><label>Figure 2.</label><caption><p>The distribution areas of Section <tp:taxon-name><tp:taxon-name-part taxon-name-part-type="genus" reg="Didymocarpus"/><tp:taxon-name-part taxon-name-part-type="section" reg="Heteroboea">Heteroboea</tp:taxon-name-part></tp:taxon-name> and their Parent material. The different colours represent the different Parent material: red – danxia landscape; yellow – granite landscape; green – karst limestone landscape; nlack – volcanic landscape).</p></caption><graphic xmlns:xlink="http://www.w3.org/1999/xlink" xlink:href="phytokeys-128-033-g002.jpg" position="float" orientation="portrait" xlink:type="simple" id="oo_319443.jpg"><uri content-type="original_file" xlink:type="simple">https://binary.pensoft.net/fig/319443</uri></graphic></fig></tp:treatment-sec></tp:taxon-treatment>
